# Supplementary material for: Asymmetric competitive suppression between strains of dengue virus
Source: BMC Microbiol. 2008 Feb 8;8:28. doi: 10.1186/1471-2180-8-28 (PMC2259308; doi:10.1186/1471-2180-8-28)
Supplement: Additional file 1 — Mean titers over time for each treatment. Numerical values depicted in Figure 1. [file 1471-2180-8-28-S1.xls]

## Sheet: Supp Fig 1
Additional file 1.
	Treatment			Log10 pfu for each time point
		Infection	Superinfection		MEAN			SE
		Type	Time	32	72	120	32	72	120	N
DENV2	2	Single-strain, MOI5	1 and 6 combined	6.33356	7.99581	8.13794	0.110617	0.0805456	0.127679	7
	2 then 2	Single-strain, Super-, MOI10	1 and 6 combined	6.64651	8.24456	8.2955	0.077304	0.126724	0.0615912	7
	2 and 4 same time	Mixed-strain, Co-	1 and 6 combined	6.47585	7.80953	7.64219	0.118186	0.118397	0.194317	7
	2 then 4	Mixed-strain, Super-	1	6.5891	7.80252	7.50602	0.231312	0.348453	0.285009	3
	2 then 4	Mixed-strain, Super-	6	6.89226	8.00572	7.96712	0.192437	0.0951789	0.222484	4
	4 then 2	Mixed-strain, Super-	1	6.40477	7.84436	7.69806	0.274893	0.278652	0.160301	3
	4 then 2	Mixed-strain, Super-	6	6.25465	7.41274	6.21533	0.175304	0.225246	0.409668	4
DENV4	4	Single-strain, MOI5	1 and 6 combined	6.08552	7.84038	7.96318	0.134439	0.129073	0.2834	7
	4 then 4	Single-strain, Super-, MOI10	1 and 6 combined	6.59519	8.26687	8.30808	0.200944	0.187422	0.148451	7
	2 and 4 same time	Mixed-strain, Co-	1 and 6 combined	6.00225	7.51472	7.84243	0.142713	0.140247	0.091881	7
	2 then 4	Mixed-strain, Super-	1	6.06292	7.56609	7.73332	0.278897	0.202161	0.217193	3
	2 then 4	Mixed-strain, Super-	6	6.12316	6.89727	7.18993	0.210699	0.189105	0.2672	4
	4 then 2	Mixed-strain, Super-	1	5.9966	7.94837	8.12486	0.288433	0.409244	0.118494	3
	4 then 2	Mixed-strain, Super-	6	6.6232	7.88426	7.9356	0.253092	0.139266	0.223082	4
